# Supplementary material for: Zebrafish Slit2 and Slit3 Act Together to Regulate Retinal Axon Crossing at the Midline
Source: J Dev Biol. 2022 Sep 23;10(4):41. doi: 10.3390/jdb10040041 (PMC9590056; doi:10.3390/jdb10040041)
Supplement: Supplementary file 1 [file jdb-10-00041-s001.zip]

Archive with 17 entries (16 files):
- jdb-1888759-supplementary/
- jdb-1888759-supplementary/data S1. Nerve bifurcation and anterior misprojection quantification REV.xlsx
- jdb-1888759-supplementary/data S2. qPCR data.xlsx
- jdb-1888759-supplementary/data S3. Error quantification in time-lapse.xlsx
- jdb-1888759-supplementary/data S4. Growth cone tracking data.xlsx
- jdb-1888759-supplementary/Fig. S1rev.pdf
- jdb-1888759-supplementary/Fig. S2rev.pdf
- jdb-1888759-supplementary/Fig. S3rev.pdf
- jdb-1888759-supplementary/SupplTables-Legends Davison22.pdf
- jdb-1888759-supplementary/Video S1rev.mov
- jdb-1888759-supplementary/Video S2rev.mov
- jdb-1888759-supplementary/VideoS3.mov
- jdb-1888759-supplementary/VideoS4.mov
- jdb-1888759-supplementary/VideoS5.mov
- jdb-1888759-supplementary/VideoS6.mov
- jdb-1888759-supplementary/VideoS7.mov
- jdb-1888759-supplementary/VideoS8.mov
