# Supplementary material for: Zebrafish Slit2 and Slit3 Act Together to Regulate Retinal Axon Crossing at the Midline
Source: J Dev Biol. 2022 Sep 23;10(4):41. doi: 10.3390/jdb10040041 (PMC9590056; doi:10.3390/jdb10040041)
Supplement: Supplementary file 1 [file jdb-10-00041-s001.zip › jdb-1888759-supplementary/data S1. Nerve bifurcation and anterior misprojection quantification REV.xlsx]

## Sheet: Hoja1
	No defects	Optic nerve bifurcation	Symmetrical bifurcation	Asymmetrical bifurcation w/thin anterior branch	Asymmetrical bifurcation w/thin posterior branch	Anterior projections	Total	% bifurcation	% anterior projections			Average % bifurcation	Average % anterior projections
Experiment 1
Non-injected WT	23	0				0	23	0	0		Non-injected WT	0	0
slit2-/-mz	10	4	3	1	0	0	14	28.5714	0		slit2-/-mz	27.973	0
slit3 crispants	25	6	3	2	1	0	31	19.3548	0		slit3 crispants	23.6629	0
slit2-/-mz_slit3 crispants	6	0				3	9	0	33.3333		slit2-/-mz_slit3 crispants	9.61098	36.1302
Experiment 2
Non-injected WT	32	0				0	32	0	0
slit2-/-mz	15	7	5	1	1	0	22	31.8182	0
slit3 crispants	7	2	0	2	0	0	9	22.2222	0
slit2-/-mz_slit3 crispants	10	3				10	23	13.0435	43.4783
Experiment 3
Non-injected WT	26	0				0	26	0	0
slit2-/-mz	13	4	2	1	1	0	17	23.5294	0
slit3 crispants	12	5	3	1	1	0	17	29.4118	0
slit2-/-mz_slit3 crispants	20	6				12	38	15.7895	31.5789
