# Supplementary material for: Zebrafish Slit2 and Slit3 Act Together to Regulate Retinal Axon Crossing at the Midline
Source: J Dev Biol. 2022 Sep 23;10(4):41. doi: 10.3390/jdb10040041 (PMC9590056; doi:10.3390/jdb10040041)
Supplement: Supplementary file 1 [file jdb-10-00041-s001.zip › jdb-1888759-supplementary/data S2. qPCR data.xlsx]

## Sheet: slit2
	eif1a					slit2
Sample	Ct 1	Ct 2	Ct3	Ct 4		Ct 1	Ct 2	Ct3	Ct4
Non-injected WT 30 hpf	13.9948	14.0277	13.967	13.8751		23.2177	23.2354	23.2083	23.3577
slit3 crispants 30 hpf	14.0288	13.7262	14.941	13.748		23.0756	23.0813	22.7575	22.9204
slit2-/-mz crispants 30 hpf	13.9634	13.996	13.9309	13.8624		24.3034	24.4824	24.5039	24.2245
slit2-/-mz;slit3 crispants 30 hpf		13.9456	14.1279			23.9949	24.0405	25.0552	24.386
Non-injected WT 48 hpf	14.2837	14.2777	14.7258	14.7176		22.3394	22.3566	22.3455	22.1672
slit3 crispants 48 hpf	14.5501	14.6065	14.5448	14.3308		22.1072	22.3368	22.2249	22.2846
slit2-/-mz crispants 48 hpf	14.197	14.3926	14.6266	14.5173		23.967	23.9696	23.4385	23.836
slit2-/-mz;slit3 crispants 48 hpf	14.6626	14.6864	14.4733	14.326		23.5319	23.6277	23.0237	22.8901
	1st technical replica		2nd technical replica			1st technical replica		2nd technical replica

## Sheet: slit3
	eif1a					slit3
Sample	Ct 1	Ct 2	Ct3	Ct 4		Ct 1	Ct 2	Ct3	Ct4
Non-injected WT 30 hpf	13.9948	14.0277	13.967	13.8751		21.914	22.0744	21.7591	21.6892
slit3 crispants 30 hpf	14.0288	13.7262	14.941	13.748		22.2277	22.1655	21.7634	22.267
slit2-/-mz crispants 30 hpf	13.9634	13.996	13.9309	13.8624		22.2245	22.1047	21.7342	21.7716
slit2-/-mz;slit3 crispants 30 hpf		13.9456	14.1279			22.2532	22.2921	22.7917	22.4051
Non-injected WT 48 hpf	14.2837	14.2777	14.7258	14.7176		20.8518	20.9104	20.9165	20.8583
slit3 crispants 48 hpf	14.5501	14.6065	14.5448	14.3308		21.461	21.266	21.385	21.2957
slit2-/-mz crispants 48 hpf	14.197	14.3926	14.6266	14.5173		20.8408	20.8547	20.5597	20.9986
slit2-/-mz;slit3 crispants 48 hpf	14.6626	14.6864	14.4733	14.326		21.7354	21.6602	21.4431	21.3101
	1st technical replica		2nd technical replica			1st technical replica		2nd technical replica
