# Supplementary material for: Zebrafish Slit2 and Slit3 Act Together to Regulate Retinal Axon Crossing at the Midline
Source: J Dev Biol. 2022 Sep 23;10(4):41. doi: 10.3390/jdb10040041 (PMC9590056; doi:10.3390/jdb10040041)
Supplement: Supplementary file 1 [file jdb-10-00041-s001.zip › jdb-1888759-supplementary/data S3. Error quantification in time-lapse.xlsx]

## Sheet: Hoja1
	Projections to ipsilateral tract	Projections to contralateral nerve	Fasciculation defects	Minor pathfinding erros	No defects
Non-injected WT
Experiment 1
Embryo #3					X
Embryo #5					X
Embryo #6					X
Experiment 2
Embryo #1					X
Embryo #3					X
Embryo #5					X
Embryo #6					X
Embryo #7					X
Experiment 3
Embryo #1					X
Embryo #3					X
Embryo #4					X
Embryo #6	X
Embryo #7					X
n=13	7.7%	0.0%	0.0%	0.0%	92.3%
slit2 crispants
Experiment 1
Embryo #1					X
Embryo #2					X
Embryo #3					X
Embryo #5					X
Experiment 2
Embryo #1			X
Embryo #2				X
Embryo #3			X	X
Embryo #5	X		X
Experiment 3
Embryo #1					X
Embryo #2			X
Embryo #4			X
Embryo #5	X			X
Embryo #6					X
Embryo #7			X
n=14	14.3%	0.0%	42.9%	21.4%	42.9%
slit3 crispants
Experiment 1
Embryo #2			X
Embryo #3				X
Embryo #4					X
Embryo #5					X
Embryo #7					X
Experiment 2
Embryo #2			X	X
Embryo #3	X
Embryo #6					X
Embryo #7			X
Experiment 3
Embryo #1					X
Embryo #2					X
Embryo #3					X
Embryo #4					X
Embryo #5					X
Embryo #6	X		X
Embryo #7					X
n=16	12.5%	0.0%	25.0%	12.5%	62.5%
slit2+slit3 crispants
Experiment 1
Embryo #2	X		X
Embryo #4					X
Experiment 2
Embryo #1					X
Embryo #2			X
Embryo #3					X
Experiment 3
Embryo #1			X	X
Embryo #2	X		X
Embryo #3			X	X
Embryo #5	X			X
Embryo #6			X	X
Embryo #7	X	X	X	X
Embryo #8					X
n=12	33.3%	8.3%	58.3%	41.6%	33.3%
