# Supplementary material for: Zebrafish Slit2 and Slit3 Act Together to Regulate Retinal Axon Crossing at the Midline
Source: J Dev Biol. 2022 Sep 23;10(4):41. doi: 10.3390/jdb10040041 (PMC9590056; doi:10.3390/jdb10040041)
Supplement: Supplementary file 1 [file jdb-10-00041-s001.zip › jdb-1888759-supplementary/data S4. Growth cone tracking data.xlsx]

## Sheet: exp1
Experiment 1
	Track n°	Slice n°	X	Y	Distance	Velocity	Pixel Value
Non-injected WT #3	1	11	69	216	-1	-1	88
	1	13	90	223	-9.189	-0.613	90
	1	15	133	227	-17.928	-1.195	174
	1	17	168	229	-14.553	-0.97	152
	1	19	199	233	-12.976	-0.865	179
	1	21	227	232	-11.631	-0.775	111
	1	23	264	236	-15.449	-1.03	151
	1	25	299	233	-14.583	-0.972	95
	Track n°	Slice n°	X	Y	Distance	Velocity	Pixel Value
Non-injected WT #5	1	19	397	330	-1	-1	194
	1	21	356	341	-17.622	-1.175	229
	1	23	335	350	-9.485	-0.632	189
	1	25	311	354	-10.101	-0.673	193
	1	27	280	355	-12.876	-0.858	153
	1	29	260	351	-8.467	-0.564	206
	1	31	234	349	-10.825	-0.722	162
	Track n°	Slice n°	X	Y	Distance	Velocity	Pixel Value
Non-injected WT #6	1	7	372	215	-1	-1	43
	1	9	336	223	-15.309	-1.021	34
	1	11	309	227	-11.331	-0.755	44
	1	13	265	232	-18.383	-1.226	40
	1	15	189	226	-31.648	-2.11	86
	Track n°	Slice n°	X	Y	Distance	Velocity	Pixel Value
slit2 crispant #1	1	27	289	328	-1	-1	28
	1	29	315	328	-10.793	-0.72	49
	1	31	342	331	-11.277	-0.752	64
	1	33	367	334	-10.452	-0.697	52
	1	35	402	333	-14.534	-0.969	51
	1	37	402	331	-0.83	-0.055	78
	1	39	415	326	-5.782	-0.385	55
	1	41	431	325	-6.655	-0.444	47
	Track n°	Slice n°	X	Y	Distance	Velocity	Pixel Value
slit2 crispant #2	1	20	394	268	-1	-1	48
	1	22	382	272	-5.251	-0.35	49
	1	24	358	274	-9.997	-0.666	54
	1	26	334	272	-9.997	-0.666	71
	1	28	311	269	-9.628	-0.642	80
	1	30	302	263	-4.49	-0.299	79
	1	32	273	261	-12.066	-0.804	78
	1	34	252	248	-10.252	-0.683	90
	1	40	217	225	4.172	0.278	76
	1	42	195	232	-9.583	-0.639	62
	1	44	190	229	-2.42	-0.161	68
	1	46	160	214	-13.923	-0.928	59
	Track n°	Slice n°	X	Y	Distance	Velocity	Pixel Value
slit2 crispant #3	1	12	178	306	-1	-1	45
	1	14	208	308	-12.481	-0.832	48
	1	16	226	313	-7.755	-0.517	55
	1	18	238	313	-4.981	-0.332	62
	1	20	269	308	-13.034	-0.869	82
	1	22	284	308	-6.227	-0.415	85
	1	24	296	301	-5.767	-0.384	89
	1	26	314	304	-7.575	-0.505	96
	1	28	345	292	-13.799	-0.92	101
	Track n°	Slice n°	X	Y	Distance	Velocity	Pixel Value
slit2 crispant #5	1	9	390	314	-1	-1	17
	1	11	349	327	-17.854	-1.19	13
	1	13	323	330	-10.864	-0.724	52
	1	15	295	337	-11.981	-0.799	32
	1	17	262	342	-13.855	-0.924	26
	1	19	269	339	3.161	0.211	47
	1	21	245	335	-10.1	-0.673	23
	1	23	226	335	-7.887	-0.526	35
	1	25	188	326	-16.21	-1.081	27
	Track n°	Slice n°	X	Y	Distance	Velocity	Pixel Value
slit3 crispant #2	1	1	386	287	-1	-1	134
	1	3	354	298	-14.047	-0.936	188
	1	5	328	300	-10.825	-0.722	161
	1	7	286	304	-17.514	-1.168	208
	1	9	260	308	-10.92	-0.728	169
	1	11	230	309	-12.461	-0.831	174
	1	13	193	308	-15.366	-1.024	197
	Track n°	Slice n°	X	Y	Distance	Velocity	Pixel Value
slit3 crispant #3	1	1	211	306	-1	-1	201
	1	3	233	313	-9.584	-0.639	232
	1	5	249	311	-6.694	-0.446	252
	1	7	265	308	-6.758	-0.451	244
	1	9	290	306	-10.411	-0.694	228
	1	11	323	299	-14.004	-0.934	214
	Track n°	Slice n°	X	Y	Distance	Velocity	Pixel Value
slit3 crispant #4	1	1	147	289	-1	-1	93
	1	3	172	297	-10.897	-0.726	148
	1	5	206	301	-14.212	-0.947	97
	1	7	233	302	-11.216	-0.748	100
	1	9	263	316	-13.743	-0.916	125
	1	11	286	313	-9.629	-0.642	164
	1	13	308	317	-9.283	-0.619	118
	1	15	340	316	-13.291	-0.886	87
	Track n°	Slice n°	X	Y	Distance	Velocity	Pixel Value
slit3 crispant #5	1	25	111	246	-1	-1	70
	1	27	149	257	-16.423	-1.095	82
	1	29	186	266	-15.808	-1.054	85
	1	31	204	269	-7.575	-0.505	85
	1	33	219	271	-6.282	-0.419	72
	1	35	254	274	-14.583	-0.972	97
	1	37	264	272	-4.234	-0.282	73
	1	39	285	276	-8.875	-0.592	136
	Track n°	Slice n°	X	Y	Distance	Velocity	Pixel Value
slit3 crispant #7	1	19	37	248	-1	-1	179
	1	21	78	250	-17.041	-1.136	156
	1	23	121	252	-17.87	-1.191	205
	1	25	162	256	-17.101	-1.14	191
	1	27	209	262	-19.67	-1.311	198
	1	29	224	260	-6.282	-0.419	230
	1	31	258	260	-14.115	-0.941	120
	1	33	266	257	-3.547	-0.236	123
	1	35	305	251	-16.381	-1.092	176
	Track n°	Slice n°	X	Y	Distance	Velocity	Pixel Value
slit2+slit3 crispant #2	1	53	145	194	-1	-1	185
	1	55	179	198	-14.212	-0.947	163
	1	57	198	199	-7.898	-0.527	219
	1	59	228	204	-12.626	-0.842	249
	1	61	259	206	-12.896	-0.86	103
	1	63	290	210	-12.976	-0.865	182
	1	65	306	213	-6.758	-0.451	107
	1	67	325	210	-7.985	-0.532	189
	1	69	358	200	-14.315	-0.954	123
	1	71	368	195	-4.641	-0.309	96
	1	73	385	188	-7.632	-0.509	130
	Track n°	Slice n°	X	Y	Distance	Velocity	Pixel Value
slit2+slit3 crispant #4	1	59	412	213	-1	-1	124
	1	61	390	242	-15.111	-1.007	58
	1	63	361	241	-12.046	-0.803	150
	1	65	332	254	-13.193	-0.88	130
	1	67	323	261	-4.733	-0.316	59
	1	69	312	260	-4.585	-0.306	140
	1	71	285	274	-12.626	-0.842	107
	1	73	286	273	0.587	0.039	97
	1	75	258	276	-11.69	-0.779	83
	1	77	243	276	-6.227	-0.415	40
	1	79	214	272	-12.153	-0.81	62

## Sheet: exp2
Experiment 2
	Track n°	Slice n°	X	Y	Distance	Velocity	Pixel Value
Non-injected WT #1	1	9	352	288	-1	-1	37
	1	11	316	296	-15.309	-1.021	93
	1	13	275	301	-17.147	-1.143	114
	1	15	248	301	-11.209	-0.747	105
	1	17	238	304	-4.334	-0.289	169
	1	19	208	307	-12.516	-0.834	160
	1	21	202	304	-2.785	-0.186	180
	Track n°	Slice n°	X	Y	Distance	Velocity	Pixel Value
Non-injected WT #3	1	13	334	269	-1	-1	61
	1	15	313	278	-9.485	-0.632	68
	1	17	265	284	-20.081	-1.339	74
	1	19	244	289	-8.961	-0.597	54
	1	21	223	289	-8.718	-0.581	94
	1	23	195	288	-11.631	-0.775	90
	1	25	177	285	-7.575	-0.505	87
	Track n°	Slice n°	X	Y	Distance	Velocity	Pixel Value
Non-injected WT #5	1	1	194	305	-1	-1	225
	1	3	227	315	-14.315	-0.954	172
	1	5	237	317	-4.234	-0.282	132
	1	7	257	319	-8.344	-0.556	184
	1	9	273	326	-7.25	-0.483	224
	1	11	291	326	-7.472	-0.498	147
	1	13	320	326	-12.039	-0.803	167
	1	15	337	325	-7.069	-0.471	169
	Track n°	Slice n°	X	Y	Distance	Velocity	Pixel Value
Non-injected WT #6	1	11	155	306	-1	-1	125
	1	13	190	307	-14.536	-0.969	115
	1	15	204	313	-6.323	-0.422	150
	1	17	247	317	-17.928	-1.195	131
	1	19	268	311	-9.067	-0.604	202
	1	21	290	312	-9.142	-0.609	174
	1	23	316	307	-10.991	-0.733	162
	1	25	326	299	-5.316	-0.354	184
	Track n°	Slice n°	X	Y	Distance	Velocity	Pixel Value
Non-injected WT #7	1	5	403	282	-1	-1	67
	1	7	360	288	-18.024	-1.202	84
	1	9	317	295	-18.086	-1.206	95
	1	11	295	296	-9.142	-0.609	62
	1	13	268	296	-11.209	-0.747	50
	1	15	241	299	-11.278	-0.752	50
	1	17	205	292	-15.225	-1.015	50
	Track n°	Slice n°	X	Y	Distance	Velocity	Pixel Value
slit2 crispant #1	1	11	449	328	-1	-1	26
	1	13	422	333	-11.398	-0.76	32
	1	15	407	334	-6.24	-0.416	20
	1	17	390	338	-7.249	-0.483	57
	1	19	358	345	-13.597	-0.906	52
	1	21	319	350	-16.321	-1.088	21
	1	23	302	343	-7.632	-0.509	39
	1	25	274	343	-11.623	-0.775	33
	1	27	255	335	-8.558	-0.571	24
	1	29	236	322	-9.556	-0.637	39
	1	29	235	319	-1.313	-0.088	42
	1	31	248	324	5.782	0.385	22
	1	33	235	318	-5.943	-0.396	21
	1	35	231	309	-4.088	-0.273	35
	Track n°	Slice n°	X	Y	Distance	Velocity	Pixel Value
slit2 crispant #2	1	2	484	354	-1	-1	74
	1	4	444	368	-17.592	-1.173	62
	1	6	404	376	-16.933	-1.129	70
	1	8	389	379	-6.35	-0.423	70
	1	10	361	384	-11.807	-0.787	73
	1	12	340	377	-9.189	-0.613	77
	1	14	341	365	-4.998	-0.333	91
	1	16	310	366	12.875	0.858	73
	1	18	291	363	7.985	0.532	70
	1	20	274	361	7.105	0.474	64
	1	22	294	355	-8.668	-0.578	79
	1	24	280	347	6.693	0.446	79
	Track n°	Slice n°	X	Y	Distance	Velocity	Pixel Value
slit2 crispant #3	1	4	381	219	-1	-1	174
	1	6	368	224	-5.782	-0.385	189
	1	8	348	230	-8.668	-0.578	180
	1	10	305	241	-18.424	-1.228	220
	1	12	283	247	-9.466	-0.631	255
	1	14	256	253	-11.481	-0.765	255
	1	16	238	255	-7.518	-0.501	255
	1	18	239	254	0.587	0.039	255
	1	20	215	254	-9.962	-0.664	255
	1	22	198	253	-7.069	-0.471	255
	1	24	177	253	-8.717	-0.581	252
	1	26	182	253	2.075	0.138	255
	1	28	168	245	-6.693	-0.446	240
	1	30	168	238	-2.906	-0.194	255
	1	32	159	235	-3.938	-0.263	239
	Track n°	Slice n°	X	Y	Distance	Velocity	Pixel Value
slit2 crispant #5	1	15	444	347	-1	-1	9
	1	19	394	357	-21.166	-1.411	13
	1	23	346	372	-20.875	-1.392	29
	1	27	314	372	-13.283	-0.886	40
	1	31	276	373	-15.779	-1.052	35
	1	35	260	370	-6.757	-0.45	37
	1	39	233	369	-11.215	-0.748	37
	Track n°	Slice n°	X	Y	Distance	Velocity	Pixel Value
slit3 crispant #2	1	13	70	191	-1	-1	209
	1	15	102	183	-13.693	-0.913	190
	1	17	147	196	-19.445	-1.296	227
	1	19	176	194	-12.067	-0.804	203
	1	21	210	199	-14.266	-0.951	247
	1	23	238	189	-12.343	-0.823	187
	1	25	256	196	-8.018	-0.535	191
	1	27	282	183	-12.067	-0.804	99
	1	29	294	184	-4.999	-0.333	92
	1	31	321	178	-11.482	-0.765	161
	Track n°	Slice n°	X	Y	Distance	Velocity	Pixel Value
slit3 crispant #6	1	21	97	283	-1	-1	103
	1	23	119	285	-9.171	-0.611	71
	1	25	152	290	-13.856	-0.924	85
	1	27	177	297	-10.777	-0.718	166
	1	29	221	307	-18.732	-1.249	98
	1	31	210	311	4.859	0.324	92
	1	33	248	319	-16.121	-1.075	98
	1	35	241	321	3.022	0.201	92
	1	37	284	318	-17.894	-1.193	136
	1	39	302	315	-7.575	-0.505	77
	1	41	295	316	2.935	0.196	111
	1	43	292	319	1.761	0.117	92
	1	45	319	318	-11.216	-0.748	59
	1	47	338	306	-9.329	-0.622	84
	1	49	347	300	-4.49	-0.299	83
	Track n°	Slice n°	X	Y	Distance	Velocity	Pixel Value
slit3 crispant #7	1	29	124	263	-1	-1	157
	1	31	158	268	-14.266	-0.951	245
	1	33	177	266	-7.931	-0.529	229
	1	35	215	278	-16.543	-1.103	235
	1	37	261	278	-19.096	-1.273	209
	1	39	296	267	-15.23	-1.015	207
	1	41	309	255	-7.344	-0.49	242
	1	43	336	249	-11.482	-0.765	244
	1	45	350	237	-7.655	-0.51	219
	Track n°	Slice n°	X	Y	Distance	Velocity	Pixel Value
slit2+slit3 crispant #1	1	1	303	275	-1	-1	122
	1	3	279	275	-9.963	-0.664	81
	1	5	268	274	-4.585	-0.306	106
	1	7	245	271	-9.629	-0.642	70
	1	9	226	273	-7.931	-0.529	87
	1	11	205	276	-8.806	-0.587	77
	1	13	199	275	-2.525	-0.168	90
	1	15	181	268	-8.018	-0.535	52
	Track n°	Slice n°	X	Y	Distance	Velocity	Pixel Value
slit2+slit3 crispant #2	1	1	415	273	-1	-1	47
	1	3	366	288	-21.273	-1.418	48
	1	5	349	288	-7.057	-0.47	58
	1	7	323	296	-11.293	-0.753	62
	1	9	297	306	-11.564	-0.771	79
	1	11	290	305	-2.935	-0.196	56
	1	13	264	310	-10.991	-0.733	30
	1	15	244	311	-8.313	-0.554	93
	1	17	207	312	-15.366	-1.024	35
	1	19	192	309	-6.35	-0.423	32
	Track n°	Slice n°	X	Y	Distance	Velocity	Pixel Value
slit2+slit3 crispant #3	1	1	81	268	-1	-1	55
	1	3	103	282	-10.825	-0.722	38
	1	5	127	289	-10.378	-0.692	85
	1	7	152	303	-11.895	-0.793	112
	1	9	183	313	-13.522	-0.901	45
	1	11	211	316	-11.69	-0.779	63
	1	13	220	316	-3.736	-0.249	59
	1	15	248	319	-11.69	-0.779	44
	1	17	261	316	-5.539	-0.369	51
	1	19	278	312	-7.25	-0.483	72
	1	21	306	313	-11.631	-0.775	97
	1	23	337	308	-13.035	-0.869	36

## Sheet: exp3
Experiment 3
	Track n°	Slice n°	X	Y	Distance	Velocity	Pixel Value
Non-injected WT #1	1	7	141	214	-1	-1	7
	1	9	150	230	-7.62	-0.508	23
	1	11	182	240	-13.917	-0.928	12
	1	13	200	246	-7.876	-0.525	18
	1	15	228	255	-12.208	-0.814	12
	1	17	255	264	-11.814	-0.788	24
	1	19	265	264	-4.151	-0.277	9
	1	21	289	264	-9.962	-0.664	28
	1	23	298	260	-4.088	-0.273	14
	1	25	334	257	-14.995	-1	16
	1	27	349	255	-6.282	-0.419	8
	1	29	359	243	-6.484	-0.432	6
	Track n°	Slice n°	X	Y	Distance	Velocity	Pixel Value
Non-injected WT #3	1	11	394	430	-1	-1	52
	1	13	364	429	-12.46	-0.831	74
	1	15	329	432	-14.582	-0.972	40
	1	17	308	428	-8.874	-0.592	94
	1	19	277	418	-13.521	-0.901	39
	1	21	253	404	-11.534	-0.769	27
	1	23	233	386	-11.169	-0.745	25
	Track n°	Slice n°	X	Y	Distance	Velocity	Pixel Value
Non-injected WT #4	1	2	442	366	-1	-1	81
	1	4	412	372	12.7	0.847	78
	1	6	397	370	6.282	0.419	76
	1	8	365	373	13.341	0.889	89
	1	10	348	380	7.632	0.509	103
	1	12	322	378	10.824	0.722	111
	1	14	304	378	7.472	0.498	100
	1	16	294	377	4.172	0.278	87
	1	18	278	361	9.393	0.626	71
	1	20	260	356	7.755	0.517	64
	1	22	241	342	9.797	0.653	63
	Track n°	Slice n°	X	Y	Distance	Velocity	Pixel Value
Non-injected WT #6	1	1	160	236	-1	-1	30
	1	3	172	238	-5.05	-0.337	35
	1	5	189	241	-7.166	-0.478	34
	1	7	221	258	-15.041	-1.003	20
	1	9	254	261	-13.755	-0.917	8
	1	11	262	262	-3.347	-0.223	4
	1	13	296	266	-14.211	-0.947	11
	1	15	336	264	-16.625	-1.108	10
	1	17	361	266	-10.411	-0.694	11
	1	19	374	269	-5.538	-0.369	32
	1	21	390	265	-6.846	-0.456	30
	1	23	422	264	-13.29	-0.886	29
	1	25	442	245	-11.451	-0.763	18
	Track n°	Slice n°	X	Y	Distance	Velocity	Pixel Value
Non-injected WT #7	1	1	418	378	-1	-1	17
	1	3	412	382	-2.993	-0.2	26
	1	5	396	390	-7.426	-0.495	58
	1	7	381	394	-6.444	-0.43	36
	1	9	356	400	-10.672	-0.711	53
	1	11	337	401	-7.898	-0.527	102
	1	13	321	401	-6.642	-0.443	86
	1	15	305	404	-6.757	-0.45	81
	1	17	290	398	-6.706	-0.447	51
	1	19	269	389	-9.484	-0.632	36
	1	21	245	364	-14.385	-0.959	22
	Track n°	Slice n°	X	Y	Distance	Velocity	Pixel Value
slit2 crispant #1	1	1	107	204	-1	-1	115
	1	3	131	212	-10.501	-0.7	78
	1	5	145	208	-6.044	-0.403	106
	1	7	176	213	-13.034	-0.869	92
	1	9	204	209	-11.741	-0.783	117
	1	11	230	209	-10.793	-0.72	130
	1	13	281	200	-21.497	-1.433	103
	1	15	325	202	-18.283	-1.219	164
	1	17	353	187	-13.186	-0.879	73
	1	19	378	176	-11.338	-0.756	103
	Track n°	Slice n°	X	Y	Distance	Velocity	Pixel Value
slit2 crispant #2	1	26	109	278	-1	-1	58
	1	28	137	278	-11.623	-0.775	62
	1	30	156	285	-8.405	-0.56	67
	1	32	184	293	-12.088	-0.806	68
	1	34	206	299	-9.466	-0.631	79
	1	36	234	297	-11.652	-0.777	81
	1	38	256	297	-9.132	-0.609	84
	1	40	316	287	-25.25	-1.683	71
	1	42	344	266	-14.529	-0.969	81
	Track n°	Slice n°	X	Y	Distance	Velocity	Pixel Value
slit2 crispant #3	1	30	114	304	-1	-1	53
	1	32	135	303	-8.727	-0.582	58
	1	34	158	310	-9.98	-0.665	53
	1	36	196	320	-16.311	-1.087	63
	1	38	208	316	-5.251	-0.35	70
	1	40	232	316	-9.962	-0.664	77
	1	42	251	310	-8.271	-0.551	80
	1	44	254	312	-1.497	-0.1	79
	1	46	262	312	-3.321	-0.221	86
	1	48	282	309	-8.395	-0.56	82
	1	50	307	301	-10.896	-0.726	71
	Track n°	Slice n°	X	Y	Distance	Velocity	Pixel Value
slit2 crispant #4	1	44	145	247	-1	-1	46
	1	46	175	255	-12.888	-0.859	45
	1	48	218	266	-18.424	-1.228	51
	1	50	252	258	-14.499	-0.967	62
	1	52	267	256	-6.282	-0.419	64
	1	54	300	255	-13.705	-0.914	60
	1	56	321	248	-9.189	-0.613	52
	1	58	348	241	-11.578	-0.772	50
	1	60	365	220	-11.215	-0.748	57
	Track n°	Slice n°	X	Y	Distance	Velocity	Pixel Value
slit2 crispant #5	1	40	121	237	-1	-1	70
	1	42	134	248	-7.069	-0.471	70
	1	44	185	273	-23.577	-1.572	65
	1	46	202	278	-7.356	-0.49	58
	1	48	224	283	-9.365	-0.624	64
	1	50	269	285	-18.698	-1.247	76
	1	52	287	277	-8.177	-0.545	87
	1	54	323	278	-14.949	-0.997	69
	1	56	336	254	-11.33	-0.755	80
	1	58	350	228	-12.258	-0.817	75
	1	60	361	211	-8.405	-0.56	66
	Track n°	Slice n°	X	Y	Distance	Velocity	Pixel Value
slit2 crispant #6	1	26	425	279	-1	-1	72
	1	28	399	290	-11.719	-0.781	72
	1	30	351	285	-20.033	-1.336	73
	1	32	334	288	-7.166	-0.478	75
	1	34	313	296	-9.328	-0.622	81
	1	36	283	307	-13.264	-0.884	85
	1	38	259	311	-10.1	-0.673	84
	1	40	235	315	-10.1	-0.673	83
	1	42	210	315	-10.378	-0.692	68
	1	44	183	310	-11.398	-0.76	85
	1	46	157	290	-13.616	-0.908	81
	Track n°	Slice n°	X	Y	Distance	Velocity	Pixel Value
slit2 crispant #7	1	32	147	257	-1	-1	114
	1	34	193	279	-21.166	-1.411	99
	1	36	208	279	-6.227	-0.415	99
	1	38	236	280	-11.63	-0.775	107
	1	40	264	281	-11.63	-0.775	135
	1	42	298	281	-14.113	-0.941	163
	1	44	298	283	-0.83	-0.055	154
	1	46	315	280	7.166	0.478	142
	1	48	332	271	7.985	0.532	147
	1	50	345	262	6.563	0.438	163
	1	52	364	253	8.727	0.582	156
	Track n°	Slice n°	X	Y	Distance	Velocity	Pixel Value
slit3 crispant #1	1	1	110	207	-1	-1	150
	1	3	143	209	-13.725	-0.915	89
	1	5	158	205	-6.445	-0.43	165
	1	7	185	206	-11.216	-0.748	111
	1	9	234	218	-20.943	-1.396	74
	1	11	252	215	-7.575	-0.505	135
	1	13	269	209	-7.484	-0.499	107
	1	15	298	200	-12.605	-0.84	97
	1	17	315	199	-7.069	-0.471	118
	Track n°	Slice n°	X	Y	Distance	Velocity	Pixel Value
slit3 crispant #2	1	9	371	248	-1	-1	120
	1	11	350	254	-9.067	-0.604	132
	1	13	317	259	-13.856	-0.924	75
	1	15	294	260	-9.557	-0.637	106
	1	17	260	262	-14.139	-0.943	55
	1	19	255	256	-3.242	-0.216	139
	1	21	230	254	-10.411	-0.694	121
	1	23	203	260	-11.482	-0.765	91
	1	25	177	254	-11.077	-0.738	134
	1	27	145	245	-13.8	-0.92	100
	Track n°	Slice n°	X	Y	Distance	Velocity	Pixel Value
slit3 crispant #3	1	1	118	237	-1	-1	136
	1	3	134	237	-6.642	-0.443	217
	1	5	169	245	-14.904	-0.994	177
	1	7	190	248	-8.806	-0.587	145
	1	9	223	251	-13.756	-0.917	190
	1	11	233	249	-4.234	-0.282	218
	1	13	258	250	-10.387	-0.692	192
	1	15	295	248	-15.382	-1.025	144
	1	17	319	245	-10.041	-0.669	164
	1	19	343	232	-11.331	-0.755	100
	Track n°	Slice n°	X	Y	Distance	Velocity	Pixel Value
slit3 crispant #4	1	17	56	248	-1	-1	110
	1	19	104	266	-21.281	-1.419	106
	1	21	154	273	-20.959	-1.397	158
	1	23	182	275	-11.653	-0.777	173
	1	25	204	278	-9.217	-0.614	177
	1	27	222	281	-7.575	-0.505	131
	1	29	250	278	-11.69	-0.779	149
	1	31	301	275	-21.208	-1.414	178
	Track n°	Slice n°	X	Y	Distance	Velocity	Pixel Value
slit3 crispant #5	1	5	76	258	-1	-1	55
	1	7	118	273	-18.514	-1.234	76
	1	9	160	288	-18.514	-1.234	57
	1	11	194	299	-14.835	-0.989	137
	1	13	235	308	-17.426	-1.162	128
	1	15	240	320	-5.397	-0.36	100
	1	17	259	325	-8.156	-0.544	121
	1	19	275	323	-6.694	-0.446	127
	1	21	288	320	-5.539	-0.369	181
	1	23	309	315	-8.961	-0.597	99
	1	25	320	313	-4.641	-0.309	132
	Track n°	Slice n°	X	Y	Distance	Velocity	Pixel Value
slit3 crispant #6	1	9	144	263	-1	-1	186
	1	11	154	268	-4.641	-0.309	132
	1	13	178	274	-10.27	-0.685	205
	1	15	199	279	-8.961	-0.597	162
	1	17	211	283	-5.251	-0.35	86
	1	19	246	287	-14.624	-0.975	201
	1	21	252	291	-2.994	-0.2	195
	1	23	267	288	-6.35	-0.423	174
	1	25	279	286	-5.05	-0.337	228
	1	27	300	283	-8.806	-0.587	114
	1	29	320	279	-8.467	-0.564	101
	1	31	336	280	-6.655	-0.444	133
	Track n°	Slice n°	X	Y	Distance	Velocity	Pixel Value
slit3 crispant #7	1	11	142	287	-1	-1	108
	1	13	161	293	-8.271	-0.551	79
	1	15	188	305	-12.266	-0.818	66
	1	17	203	308	-6.35	-0.423	129
	1	19	251	311	-19.965	-1.331	82
	1	21	279	308	-11.69	-0.779	88
	1	23	306	305	-11.278	-0.752	133
	1	25	311	301	-2.658	-0.177	81
	1	27	320	300	-3.759	-0.251	101
	Track n°	Slice n°	X	Y	Distance	Velocity	Pixel Value
slit2+slit3 crispant #1	1	7	361	253	-1	-1	72
	1	9	336	249	-10.51	-0.701	65
	1	11	331	242	-3.571	-0.238	102
	1	13	266	264	-28.487	-1.899	73
	1	15	239	262	-11.239	-0.749	61
	1	17	224	270	-7.057	-0.47	70
	1	19	211	260	-6.809	-0.454	98
	1	21	200	257	-4.733	-0.316	58
	1	23	183	249	-7.8	-0.52	77
	Track n°	Slice n°	X	Y	Distance	Velocity	Pixel Value
slit2+slit3 crispant #2	1	9	159	263	-1	-1	98
	1	11	188	274	-12.876	-0.858	121
	1	13	203	281	-6.872	-0.458	230
	1	15	220	281	-7.057	-0.47	189
	1	17	235	289	-7.057	-0.47	80
	1	19	260	300	-11.339	-0.756	132
	1	21	289	300	-12.039	-0.803	131
	1	23	306	301	-7.069	-0.471	160
	1	25	339	297	-13.8	-0.92	146
	Track n°	Slice n°	X	Y	Distance	Velocity	Pixel Value
slit2+slit3 crispant #3	1	37	98	207	-1	-1	68
	1	39	157	226	-25.732	-1.715	84
	1	41	180	229	-9.629	-0.642	146
	1	43	208	234	-11.808	-0.787	71
	1	45	231	235	-9.557	-0.637	123
	1	47	249	233	-7.518	-0.501	63
	1	49	274	230	-10.453	-0.697	118
	1	51	314	224	-16.791	-1.119	104
	Track n°	Slice n°	X	Y	Distance	Velocity	Pixel Value
slit2+slit3 crispant #5	1	5	360	240	-1	-1	83
	1	7	326	244	-14.212	-0.947	56
	1	9	320	246	-2.626	-0.175	105
	1	11	286	250	-14.212	-0.947	130
	1	13	257	264	-13.368	-0.891	151
	1	15	249	270	-4.151	-0.277	111
	1	17	236	266	-5.646	-0.376	143
	1	19	218	262	-7.655	-0.51	91
	1	21	177	244	-18.588	-1.239	36
	Track n°	Slice n°	X	Y	Distance	Velocity	Pixel Value
slit2+slit3 crispant #6	1	7	393	268	-1	-1	126
	1	9	342	272	-21.237	-1.416	112
	1	11	320	281	-9.868	-0.658	120
	1	13	286	283	-14.139	-0.943	233
	1	15	274	282	-4.999	-0.333	241
	1	17	251	272	-10.411	-0.694	110
	1	19	238	281	-6.564	-0.438	87
	1	21	226	279	-5.05	-0.337	143
	1	23	198	270	-12.209	-0.814	84
	1	25	192	263	-3.827	-0.255	147
	Track n°	Slice n°	X	Y	Distance	Velocity	Pixel Value
slit2+slit3 crispant #7	1	35	118	235	-1	-1	195
	1	37	143	231	-10.51	-0.701	255
	1	39	161	218	-9.217	-0.614	206
	1	41	176	223	-6.564	-0.438	237
	1	43	200	229	-10.27	-0.685	186
	1	45	235	250	-16.944	-1.13	149
	1	47	247	254	-5.251	-0.35	185
	1	49	259	255	-4.999	-0.333	68
	1	51	286	251	-11.331	-0.755	138
	1	53	300	255	-6.044	-0.403	67
	1	55	322	253	-9.171	-0.611	89
	Track n°	Slice n°	X	Y	Distance	Velocity	Pixel Value
slit2+slit3 crispant #8	1	55	70	276	-1	-1	74
	1	57	107	281	-15.5	-1.033	39
	1	59	127	289	-8.942	-0.596	87
	1	61	179	309	-23.129	-1.542	105
	1	63	187	303	-4.151	-0.277	188
	1	65	200	305	-5.46	-0.364	118
	1	67	207	310	-3.571	-0.238	121
	1	69	221	306	-6.044	-0.403	98
	1	71	249	305	-11.631	-0.775	91
	1	73	274	304	-10.387	-0.692	104
	1	75	292	303	-7.484	-0.499	103
